# Supplementary material for: Epigenome-wide association study of dietary fatty acid intake
Source: Clin Epigenetics. 2024 Feb 16;16:29. doi: 10.1186/s13148-024-01643-9 (PMC10874013; doi:10.1186/s13148-024-01643-9)
Supplement: Supplementary file 2 — Additional file 2. Supplementary tables. [file 13148_2024_1643_MOESM2_ESM.xlsx]

## Sheet: SuppTable 1
Supplementary Table 1: Pearson's correlation coefficients between the polyunsaturated fatty acids (PUFAs)
	ALA	SDA	EPA	DPA	DHA	LA	EDA	ARA
ALA	1	0.22	0.27	0.38	0.33	0.76	0.48	0.52
SDA	-	1	0.99	0.77	0.97	0.22	0.2	0.33
EPA	-	-	1	0.79	0.98	0.27	0.29	0.43
DPA	-	-	-	1	0.85	0.44	0.4	0.66
DHA	-	-	-	-	1	0.34	0.28	0.47
LA	-	-	-	-	-	1	0.46	0.51
EDA	-	-	-	-	-	-	1	0.86
ARA	-	-	-	-	-	-	-	1
Abbreviations: ALA: alpha-linolenic acid; SDA: stearidonic acid; EPA: eicosapentaenoic acid; DPA: docosapentaenoic acid; DHA: docosahexaenoic acid; LA: linoleic acid; EDA: eicosadienoic acid; ARA: arachidonic acid.

## Sheet: SuppTable 2
	Supplementary Table 2: Sample of the 20 smallest p values in KORA FF4 from the Epigenome-wide associations between genome-wide DNA methylation and SDA, DPA, EDA,and ARA intake in both Model 1 and Model 2
	Model 1										Model 2
PUFA	CpG	Beta	SE	LCI	UCI	p value	N	Chr	Position	Gene	CpG	Beta	SE	LCI	UCI	p value	N	Chr	Position	Gene
SDA	cg00935068	0.000204	3.72e-05	0.00013146	0.00027654	5.23e-08	1352	2	136826503	NA	cg00935068	0.000212	3.85e-05	0.000136925	0.000287075	4.54e-08	1352	2	136826503	NA
	ch.5.1281357F	0.000153	2.94e-05	9.567e-05	0.00021033	2.22e-07	1338	5	67228439	NA	cg03361102	0.00017	3.32e-05	0.00010526	0.00023474	3.55e-07	1348	2	45160554	NA
	cg03599812	-0.000206	3.97e-05	-0.000283415	-0.000128585	2.42e-07	1347	16	671905	RAB40C	cg14700282	0.000188	3.68e-05	0.00011624	0.00025976	3.63e-07	1350	17	38182487	MED24
	cg10401537	0.000327	6.51e-05	0.000200055	0.000453945	5.95e-07	1354	16	4587748	CDIP1	cg26810426	5.64e-05	1.13e-05	3.4365e-05	7.8435e-05	6.62e-07	1351	5	137549033	CDC23
	cg07394328	7.48e-05	1.49e-05	4.5745e-05	0.000103855	6.13e-07	1341	4	129210131	PGRMC2	cg21226442	0.000265	5.31e-05	0.000161455	0.000368545	6.65e-07	1353	12	27088580	C12orf11
	cg03361102	0.000159	3.21e-05	9.6405e-05	0.000221595	8.63e-07	1348	2	45160554	NA	cg04095776	-0.000152	3.05e-05	-0.000211475	-9.2525e-05	7.52e-07	1351	6	31106941	PSORS1C1
	cg15898536	-0.000209	4.28e-05	-0.00029246	-0.00012554	1.23e-06	1347	5	1753301	NA	cg07394328	7.64e-05	1.55e-05	4.6175e-05	0.000106625	8.63e-07	1341	4	129210131	PGRMC2
	cg18712514	0.000202	4.19e-05	0.000120295	0.000283705	1.58e-06	1353	1	32389645	PTP4A2	ch.5.1281357F	0.000149	3.04e-05	8.972e-05	0.00020828	9.88e-07	1338	5	67228439	NA
	cg01318459	-0.000128	2.68e-05	-0.00018026	-7.574e-05	1.96e-06	1348	9	134065365	NUP214	cg11421604	5.77e-05	1.18e-05	3.469e-05	8.071e-05	1.05e-06	1350	5	71403990	MAP1B
	cg19937480	5.53e-05	1.16e-05	3.268e-05	7.792e-05	2.19e-06	1354	1	45987798	PRDX1	cg02587597	-0.000107	2.19e-05	-0.000149705	-6.4295e-05	1.22e-06	1354	10	28964186	NA
	cg21226442	0.000244	5.14e-05	0.00014377	0.00034423	2.28e-06	1353	12	27088580	C12orf11	cg03599812	-0.0002	4.11e-05	-0.000280145	-0.000119855	1.23e-06	1347	16	671905	RAB40C
	cg08930423	0.000142	3e-05	8.35e-05	0.0002005	2.38e-06	1336	18	57070086	NA	cg15512469	0.000156	3.23e-05	9.3015e-05	0.000218985	1.59e-06	1351	11	67207869	CORO1B
	cg25315351	4.89e-05	1.03e-05	2.8815e-05	6.8985e-05	2.42e-06	1348	1	227505447	CDC42BPA	cg10401537	0.000324	6.73e-05	0.000192765	0.000455235	1.71e-06	1354	16	4587748	CDIP1
	cg04095776	-0.000139	2.95e-05	-0.000196525	-8.1475e-05	2.69e-06	1351	6	31106941	PSORS1C1	cg20460227	0.000225	4.68e-05	0.00013374	0.00031626	1.72e-06	1353	2	120452632	NA
	cg19625377	3.47e-05	7.36e-06	2.0348e-05	4.9052e-05	2.76e-06	1342	1	11322792	MTOR	cg23427537	4.44e-05	9.25e-06	2.63625e-05	6.24375e-05	1.8e-06	1333	15	40630366	C15orf52
	cg04337928	5.91e-05	1.26e-05	3.453e-05	8.367e-05	2.95e-06	1336	17	79320473	NA	cg25490376	0.000197	4.12e-05	0.00011666	0.00027734	1.8e-06	1354	1	53686698	C1orf123
	cg15524170	-8.81e-05	1.89e-05	-0.000124955	-5.1245e-05	3.33e-06	1346	11	44616293	CD82	cg11087049	9.92e-05	2.08e-05	5.864e-05	0.00013976	2.1e-06	1351	14	51296586	NIN
	cg25009784	-0.000157	3.36e-05	-0.00022252	-9.148e-05	3.36e-06	1346	7	114757606	LINC01393	cg20359445	0.000157	3.29e-05	9.2845e-05	0.000221155	2.21e-06	1352	12	56415591	IKZF4
	cg14700282	0.000166	3.57e-05	9.6385e-05	0.000235615	3.56e-06	1350	17	38182487	MED24	cg03627290	0.000126	2.66e-05	7.413e-05	0.00017787	2.34e-06	1354	2	219155248	PNKD;TMBIM1
	cg03627290	0.000119	2.57e-05	6.8885e-05	0.000169115	3.74e-06	1354	2	219155248	PNKD;TMBIM1	cg08930423	0.000147	3.1e-05	8.655e-05	0.00020745	2.58e-06	1336	18	57070086	NA
DPA	cg05041783	9.68e-05	1.74e-05	6.287e-05	0.00013073	3.18e-08	1341	11	63656223	MARK2	cg05041783	0.000108	1.96e-05	6.978e-05	0.00014622	5.04e-08	1341	11	63656223	MARK2
	cg13972584	0.000308	6.18e-05	0.00018749	0.00042851	7.1e-07	1351	11	121330401	SORL1	cg06126411	-0.000281	5.54e-05	-0.00038903	-0.00017297	4.37e-07	1353	15	101469838	LRRK1
	cg20534997	0.000141	2.85e-05	8.5425e-05	0.000196575	8.1e-07	1348	10	61122716	FAM13C	cg13972584	0.000349	6.98e-05	0.00021289	0.00048511	6.62e-07	1351	11	121330401	SORL1
	cg20001219	5.56e-05	1.16e-05	3.298e-05	7.822e-05	2.01e-06	1352	13	99101692	FARP1	cg04609163	0.000133	2.67e-05	8.0935e-05	0.000185065	7.85e-07	1346	11	125774090	DDX25;PUS3
	cg19111801	-0.000181	3.8e-05	-0.0002551	-0.0001069	2.2e-06	1353	15	51602474	CYP19A1	cg20534997	0.00016	3.22e-05	9.721e-05	0.00022279	8.08e-07	1348	10	61122716	FAM13C
	cg04499011	-0.000181	3.83e-05	-0.000255685	-0.000106315	2.47e-06	1345	6	36972127	FGD2	cg14997450	0.000454	9.15e-05	0.000275575	0.000632425	8.16e-07	1353	2	216947275	PECR;TMEM169
	cg02674055	-0.000117	2.48e-05	-0.00016536	-6.864e-05	2.51e-06	1354	10	123209814	NA	cg10300335	0.000177	3.67e-05	0.000105435	0.000248565	1.5e-06	1352	3	30538081	NA
	cg09107344	0.000233	4.98e-05	0.00013589	0.00033011	3.11e-06	1353	12	53612734	RARG	cg26583584	-0.000247	5.12e-05	-0.00034684	-0.00014716	1.65e-06	1350	11	75291101	NA
	cg11999886	-0.00026	5.68e-05	-0.00037076	-0.00014924	4.99e-06	1351	6	65341479	EYS	cg26363579	-0.00021	4.36e-05	-0.00029502	-0.00012498	1.66e-06	1352	8	1107269	NA
	cg09201151	6.34e-05	1.39e-05	3.6295e-05	9.0505e-05	5.36e-06	1329	15	84116151	SH3GL3	cg11815839	0.000121	2.56e-05	7.108e-05	0.00017092	2.38e-06	1351	20	32625114	RALY
	cg11815839	0.000103	2.26e-05	5.893e-05	0.00014707	6.36e-06	1351	20	32625114	RALY	cg17518643	0.000312	6.59e-05	0.000183495	0.000440505	2.41e-06	1354	13	99969273	UBAC2;MIR548AN
	cg04536419	-0.000225	4.98e-05	-0.00032211	-0.00012789	6.71e-06	1347	12	107884047	BTBD11	cg04638265	0.000248	5.26e-05	0.00014543	0.00035057	2.81e-06	1352	10	14628301	FAM107B
	cg06126411	-0.000221	4.91e-05	-0.000316745	-0.000125255	7.33e-06	1353	15	101469838	LRRK1	cg02587597	-0.000207	4.39e-05	-0.000292605	-0.000121395	2.84e-06	1354	10	28964186	NA
	cg21189438	0.000172	3.83e-05	9.7315e-05	0.000246685	8.03e-06	1344	9	38622559	C9orf122	cg03361102	0.000312	6.63e-05	0.000182715	0.000441285	2.87e-06	1348	2	45160554	NA
	cg14997450	0.000363	8.12e-05	0.00020466	0.00052134	8.49e-06	1353	2	216947275	PECR;TMEM169	cg21226442	0.000501	0.000107	0.00029235	0.00070965	2.93e-06	1353	12	27088580	C12orf11
	cg14867115	0.000355	7.96e-05	0.00019978	0.00051022	8.96e-06	1354	4	153023489	LOC100996286	cg25243191	-0.000161	3.43e-05	-0.000227885	-9.4115e-05	2.99e-06	1351	6	148584730	NA
	cg17217509	0.000179	4.02e-05	0.00010061	0.00025739	9.15e-06	1347	5	77073638	TBCA	cg00935068	0.000363	7.73e-05	0.000212265	0.000513735	3.03e-06	1352	2	136826503	NA
	cg06685760	-0.000132	2.96e-05	-0.00018972	-7.428e-05	9.36e-06	1351	17	76563045	DNAH17	cg11116396	-0.000247	5.26e-05	-0.00034957	-0.00014443	3.09e-06	1349	16	84966547	NA
	cg05513908	-8.23e-05	1.85e-05	-0.000118375	-4.6225e-05	9.66e-06	1353	22	24989248	C22orf36;GGT1	cg01798595	0.000576	0.000123	0.00033615	0.00081585	3.13e-06	1351	6	21664778	NA
	cg00935068	0.000304	6.85e-05	0.000170425	0.000437575	9.85e-06	1352	2	136826503	NA	cg23124325	-0.000322	6.91e-05	-0.000456745	-0.000187255	3.54e-06	1345	7	1686764	NA
EDA	cg10488105	-0.000191	3.54e-05	-0.00026003	-0.00012197	7.88e-08	1350	20	10953191	NA	cg10488105	-0.000225	3.92e-05	-0.00030144	-0.00014856	1.14e-08	1350	20	10953191	NA
	cg02152985	-0.00033	6.82e-05	-0.00046299	-0.00019701	1.42e-06	1345	2	3064023	NA	cg25453063	0.000161	3.21e-05	9.8405e-05	0.000223595	5.89e-07	1353	3	143097071	SLC9A9
	cg25453063	0.000136	2.9e-05	7.945e-05	0.00019255	2.99e-06	1353	3	143097071	SLC9A9	cg03643998	-0.000191	3.92e-05	-0.00026744	-0.00011456	1.17e-06	1345	17	77042455	C1QTNF1
	cg07296960	0.000172	3.72e-05	9.946e-05	0.00024454	3.92e-06	1350	7	134354698	BPGM	cg15677087	-0.000665	0.000139	-0.00093605	-0.00039395	2.07e-06	1353	20	61584850	SLC17A9
	cg23213375	-0.00024	5.26e-05	-0.00034257	-0.00013743	5.6e-06	1352	1	98451791	NA	cg02152985	-0.000355	7.57e-05	-0.000502615	-0.000207385	3e-06	1345	2	3064023	NA
	cg03643998	-0.000158	3.55e-05	-0.000227225	-8.8775e-05	9.72e-06	1345	17	77042455	C1QTNF1	cg07091500	0.000445	9.59e-05	0.000257995	0.000632005	3.84e-06	1353	3	185678074	NA
	cg09478648	-0.00022	4.99e-05	-0.000317305	-0.000122695	1.11e-05	1348	1	9884950	CLSTN1	cg06524390	-0.000227	5.01e-05	-0.000324695	-0.000129305	6.66e-06	1350	19	42895800	CNFN
	cg25942692	0.000122	2.77e-05	6.7985e-05	0.000176015	1.14e-05	1353	12	12202221	NA	cg20734760	-0.000627	0.000141	-0.00090195	-0.00035205	9.11e-06	1353	22	39377247	APOBEC3B;APOBEC3A_B
	cg24723756	-0.000249	5.65e-05	-0.000359175	-0.000138825	1.14e-05	1352	17	9131941	NTN1	cg22950192	0.000123	2.77e-05	6.8985e-05	0.000177015	9.47e-06	1353	18	621376	CLUL1
	cg20734760	-0.000558	0.000127	-0.00080565	-0.00031035	1.19e-05	1353	22	39377247	APOBEC3B;APOBEC3A_B	cg23313725	0.000228	5.15e-05	0.000127575	0.000328425	9.9e-06	1353	3	172259279	NA
	cg26259151	-0.000584	0.000133	-0.00084335	-0.00032465	1.27e-05	1327	8	39684888	ADAM2	cg07296960	0.000183	4.12e-05	0.00010266	0.00026334	1.04e-05	1350	7	134354698	BPGM
	cg10925265	0.000626	0.000143	0.00034715	0.00090485	1.31e-05	1354	7	127681482	SND1	cg23213375	-0.000257	5.84e-05	-0.00037088	-0.00014312	1.13e-05	1352	1	98451791	NA
	cg07283598	-0.00026	6.01e-05	-0.000377195	-0.000142805	1.63e-05	1350	2	236015654	NA	cg24723756	-0.000276	6.26e-05	-0.00039807	-0.00015393	1.13e-05	1352	17	9131941	NTN1
	cg05445914	-8.39e-05	1.94e-05	-0.00012173	-4.607e-05	1.73e-05	1354	16	30134068	MAPK3	cg15951413	-0.000308	7.01e-05	-0.000444695	-0.000171305	1.16e-05	1354	20	58173371	PHACTR3
	cg10163895	-0.000527	0.000123	-0.00076685	-0.00028715	1.99e-05	1354	1	151712510	NA	cg04386222	-0.000389	8.84e-05	-0.00056138	-0.00021662	1.17e-05	1353	15	83368665	AP3B2
	cg06997118	-0.000299	7.01e-05	-0.000435695	-0.000162305	2.17e-05	1344	8	75015687	NA	cg22505898	-0.000233	5.3e-05	-0.00033635	-0.00012965	1.19e-05	1354	12	58136214	AGAP2
	cg02769743	0.000208	4.92e-05	0.00011206	0.00030394	2.4e-05	1354	1	9668402	TMEM201	cg09067378	0.000204	4.65e-05	0.000113325	0.000294675	1.28e-05	1354	8	103545914	NA
	cg21719636	0.000187	4.42e-05	0.00010081	0.00027319	2.42e-05	1351	6	131271119	EPB41L2	cg00895186	-0.000253	5.79e-05	-0.000365905	-0.000140095	1.35e-05	1352	2	242423499	FARP2
	cg00895186	-0.000221	5.22e-05	-0.00032279	-0.00011921	2.44e-05	1352	2	242423499	FARP2	cg04017131	-0.000844	0.000194	-0.0012223	-0.0004657	1.48e-05	1354	8	6419570	ANGPT2;MCPH1
	cg03230154	0.000156	3.68e-05	8.424e-05	0.00022776	2.51e-05	1334	19	22817176	ZNF492	cg16265717	-0.000218	5.03e-05	-0.000316085	-0.000119915	1.63e-05	1332	1	65993149	LEPR
ARA	cg16449476	-1.8e-05	3.54e-06	-2.4903e-05	-1.1097e-05	4.37e-07	1351	11	73472217	RAB6A	cg00895186	-0.000126	2.38e-05	-0.00017241	-7.959e-05	1.37e-07	1352	2	242423499	FARP2
	cg11614513	0.000114	2.39e-05	6.7395e-05	0.000160605	1.88e-06	1347	3	48193276	NA	cg18405580	6.01e-05	1.23e-05	3.6115e-05	8.4085e-05	1.23e-06	1344	7	103629099	RELN
	cg00895186	-9.27e-05	1.98e-05	-0.00013131	-5.409e-05	3.05e-06	1352	2	242423499	FARP2	cg07091500	0.000186	3.95e-05	0.000108975	0.000263025	2.6e-06	1353	3	185678074	NA
	cg11335321	-0.000113	2.51e-05	-0.000161945	-6.4055e-05	7.56e-06	1348	13	21955582	ZDHHC20	cg25453063	6.24e-05	1.32e-05	3.666e-05	8.814e-05	2.68e-06	1353	3	143097071	SLC9A9
	cg05445914	-3.34e-05	7.43e-06	-4.78885e-05	-1.89115e-05	7.67e-06	1354	16	30134068	MAPK3	cg04017131	-0.000375	7.98e-05	-0.00053061	-0.00021939	2.87e-06	1354	8	6419570	ANGPT2;MCPH1
	cg18405580	4.54e-05	1.03e-05	2.5315e-05	6.5485e-05	1.03e-05	1344	7	103629099	RELN	cg23302358	-9.04e-05	1.97e-05	-0.000128815	-5.1985e-05	5.01e-06	1349	17	27372891	PIPOX
	cg20923628	-4.3e-05	9.73e-06	-6.19735e-05	-2.40265e-05	1.08e-05	1352	2	31750968	SRD5A2	cg15998780	-1.58e-05	3.46e-06	-2.2547e-05	-9.053e-06	5.49e-06	1346	16	3156573	NA
	cg07708788	3.82e-05	8.77e-06	2.10985e-05	5.53015e-05	1.46e-05	1339	3	133748311	SLCO2A1	cg20490392	-0.000336	7.41e-05	-0.000480495	-0.000191505	6.02e-06	1354	8	6419438	ANGPT2;MCPH1
	cg26793720	-0.000195	4.5e-05	-0.00028275	-0.00010725	1.54e-05	1352	8	98532008	NA	cg16059665	5.95e-05	1.31e-05	3.3955e-05	8.5045e-05	6.26e-06	1353	5	81576371	NA
	cg22594215	1.29e-05	3e-06	7.05e-06	1.875e-05	1.78e-05	1350	17	36905464	PCGF2	cg11180771	4.39e-05	9.73e-06	2.49265e-05	6.28735e-05	6.94e-06	1354	6	31866068	EHMT2
	cg04039144	-9.54e-05	2.22e-05	-0.00013869	-5.211e-05	1.83e-05	1350	16	56566831	NA	cg16691182	-8.94e-05	1.99e-05	-0.000128205	-5.0595e-05	7.56e-06	1351	1	54445896	NA
	cg21484586	-2.13e-05	4.97e-06	-3.09915e-05	-1.16085e-05	1.85e-05	1354	19	35531859	HPN	cg00710972	-0.000226	5.05e-05	-0.000324475	-0.000127525	8.21e-06	1353	10	13275430	UCMA
	cg25405238	-1.71e-05	3.98e-06	-2.4861e-05	-9.339e-06	1.88e-05	1351	17	79254455	SLC38A10	cg23627353	0.000115	2.58e-05	6.469e-05	0.00016531	8.22e-06	1350	8	102669360	GRHL2
	cg17587981	3.48e-05	8.11e-06	1.89855e-05	5.06145e-05	1.89e-05	1354	7	102988071	PSMC2	cg05445914	-3.98e-05	8.97e-06	-5.72915e-05	-2.23085e-05	9.84e-06	1354	16	30134068	MAPK3
	cg03230154	5.99e-05	1.4e-05	3.26e-05	8.72e-05	1.99e-05	1334	19	22817176	ZNF492	cg06524390	-9.14e-05	2.06e-05	-0.00013157	-5.123e-05	1.05e-05	1350	19	42895800	CNFN
	cg00767012	-6.3e-05	1.48e-05	-9.186e-05	-3.414e-05	2.34e-05	1351	12	48517490	PFKM	cg25350011	-0.000354	8.01e-05	-0.000510195	-0.000197805	1.06e-05	1354	8	6419483	ANGPT2;MCPH1
	cg23686123	-6.81e-05	1.61e-05	-9.9495e-05	-3.6705e-05	2.53e-05	1350	12	128378462	NA	cg12253754	1.65e-05	3.74e-06	9.207e-06	2.3793e-05	1.08e-05	1352	21	47743907	C21orf58;PCNT
	cg08463839	4.78e-05	1.13e-05	2.5765e-05	6.9835e-05	2.55e-05	1324	7	152803029	NA	cg17717448	-0.000119	2.71e-05	-0.000171845	-6.6155e-05	1.11e-05	1351	13	39723059	NA
	cg15457613	1.9e-05	4.51e-06	1.02055e-05	2.77945e-05	2.65e-05	1347	5	180018515	SCGB3A1	cg07638723	-9.29e-05	2.11e-05	-0.000134045	-5.1755e-05	1.18e-05	1352	3	134060450	NA
	cg12253754	1.31e-05	3.11e-06	7.0355e-06	1.91645e-05	2.67e-05	1352	21	47743907	C21orf58;PCNT	cg10655021	0.000103	2.35e-05	5.7175e-05	0.000148825	1.2e-05	1344	19	21769430	NA
	Abbreviations: SDA, Stearidonic acid; DPA, Docosapentaenoic acid; EDA, Eicosadienoic acid; ARA, Arachidonic acid. Model 1: adjusted for age, sex, BMI, smoking, WBC% and technical variables. Model 2: adjusted for age, sex, BMI, smoking, WBC%, technical variables, physical activity, energy intake and estrogen therapy.
	*statistically significant. Significance level: P value < 7.17 x 10-8. NA: not annotated.

## Sheet: SuppTable 3
	Supplementary table 3: Sample of the 20 smallest p values from the Meta-analysis of the association between genome-wide DNA methylation and ALA intake in KOFA FF4 and LLS in both Models 1 and 2.
	Model 1								Model 2
PUFA	CpG	Chr	Gene	Beta	SE	LCI	UCI	p value	CpG	Chr	Gene	Beta	SE	LCI	UCI	p value
ALA	cg03925642	16	NA	-7.7e-06	1.7e-06	-1.1015e-05	-4.385e-06	3.48e-06	cg03854265	1	NFASC	-3.2e-06	7e-07	-4.565e-06	-1.835e-06	2.09e-06
	cg24141663	1	ADORA1	-2.71e-05	5.9e-06	-3.8605e-05	-1.5595e-05	3.86e-06	cg15230397	3	NA	-3.56e-05	8.2e-06	-5.159e-05	-1.961e-05	1.56e-05
	cg23233650	5	NA	-8.8e-06	2e-06	-1.27e-05	-4.9e-06	6.38e-06	cg23966123	14	MTA1	1.02e-05	2.4e-06	5.52e-06	1.488e-05	1.63e-05
	cg11122148	13	TSC22D1	6.5e-06	1.5e-06	3.575e-06	9.425e-06	7.63e-06	cg07161615	20	SNAP25	5.1e-06	1.2e-06	2.76e-06	7.44e-06	1.68e-05
	cg06088324	16	GPRC5B	4.6e-06	1e-06	2.65e-06	6.55e-06	1.03e-05	cg20802826	6	NA	-3.23e-05	7.5e-06	-4.6925e-05	-1.7675e-05	1.84e-05
	cg09269276	4	NA	1.46e-05	3.4e-06	7.97e-06	2.123e-05	1.66e-05	cg18530766	14	PAPOLA	3.2e-06	8e-07	1.64e-06	4.76e-06	2.6e-05
	cg26194641	10	DHDPSL	9.6e-06	2.2e-06	5.31e-06	1.389e-05	1.99e-05	cg04603391	19	NA	9.3e-06	2.2e-06	5.01e-06	1.359e-05	2.74e-05
	cg05351257	11	CCKBR	4.5e-06	1.1e-06	2.355e-06	6.645e-06	2.19e-05	cg12062597	6	BACH2	8.7e-06	2.1e-06	4.605e-06	1.2795e-05	2.97e-05
	cg12714538	1	PSMB4	-2.6e-06	6e-07	-3.77e-06	-1.43e-06	2.54e-05	cg18940830	10	NA	9.3e-06	2.2e-06	5.01e-06	1.359e-05	3.05e-05
	cg10716548	6	GMDS	-1.36e-05	3.2e-06	-1.984e-05	-7.36e-06	2.8e-05	cg00858973	7	C7orf41	4.9e-06	1.2e-06	2.56e-06	7.24e-06	3.17e-05
	cg03368690	16	NSMCE1	-5.3e-06	1.3e-06	-7.835e-06	-2.765e-06	2.86e-05	cg03925642	16	NA	-8.8e-06	2.1e-06	-1.2895e-05	-4.705e-06	3.26e-05
	cg18849015	3	GAP43	-3.1e-06	8e-07	-4.66e-06	-1.54e-06	3.12e-05	cg04015912	2	MGC16025;HDAC4	-1.29e-05	3.1e-06	-1.8945e-05	-6.855e-06	3.57e-05
	cg09699015	13	FRY	3.4e-06	8e-07	1.84e-06	4.96e-06	3.34e-05	cg08051105	2	DGKD	-5e-06	1.2e-06	-7.34e-06	-2.66e-06	3.95e-05
	cg10801670	1	PRG4;MIR548F1	-5.1e-06	1.2e-06	-7.44e-06	-2.76e-06	3.63e-05	cg08531489	17	HDAC5	9.7e-06	2.4e-06	5.02e-06	1.438e-05	4.2e-05
	cg07209709	2	WDR92;PNO1	5.5e-06	1.3e-06	2.965e-06	8.035e-06	3.72e-05	cg03901532	2	CRIM1	-1.51e-05	3.7e-06	-2.2315e-05	-7.885e-06	4.35e-05
	cg16714605	19	ILF3;LOC147727	6.9e-06	1.7e-06	3.585e-06	1.0215e-05	4.28e-05	cg03333776	1	RAB3B	-1.05e-05	2.6e-06	-1.557e-05	-5.43e-06	4.37e-05
	cg20830573	7	C7orf50	-6.7e-06	1.6e-06	-9.82e-06	-3.58e-06	5.45e-05	cg27445792	11	AP2A2	6.9e-06	1.7e-06	3.585e-06	1.0215e-05	4.37e-05
	cg03854265	1	NFASC	-2.1e-06	5e-07	-3.075e-06	-1.125e-06	5.66e-05	cg24411043	1	TSTD1	1.97e-05	4.8e-06	1.034e-05	2.906e-05	4.57e-05
	cg13829849	9	MAMDC2	7.7e-06	1.9e-06	3.995e-06	1.1405e-05	6.16e-05	cg21238376	17	RPTOR	-1.16e-05	2.8e-06	-1.706e-05	-6.14e-06	4.66e-05
	cg07161615	20	SNAP25	3.7e-06	9e-07	1.945e-06	5.455e-06	6.47e-05	cg10200255	19	NA	3.3e-06	8e-07	1.74e-06	4.86e-06	5.09e-05
DHA	ch.5.1281357F	5	NA	5.05e-05	9.5e-06	3.1975e-05	6.9025e-05	1.11E-07*	ch.5.1281357F	5	NA	5.13e-05	1.01e-05	3.1605e-05	7.0995e-05	4,13E-07
	cg03599812	16	RAB40C	-6.43e-05	1.28e-05	-8.926e-05	-3.934e-05	5.6e-07	cg20460227	2	NA	7.88e-05	1.56e-05	4.838e-05	0.00010922	4,69E-07
	cg15898536	5	NA	-6.93e-05	1.38e-05	-9.621e-05	-4.239e-05	5.69e-07	cg04095776	6	PSORS1C1;PSORS1C2	-5.07e-05	1.02e-05	-7.059e-05	-3.081e-05	6,57E-07
	cg19937480	1	PRDX1	1.85e-05	3.8e-06	1.109e-05	2.591e-05	8.77e-07	cg21226442	12	C12orf11	8.83e-05	1.78e-05	5.359e-05	0.00012301	6,60E-07
	cg04337928	17	NA	1.97e-05	4.1e-06	1.1705e-05	2.7695e-05	1.2e-06	cg03361102	2	NA	5.51e-05	1.11e-05	3.3455e-05	7.6745e-05	6,77E-07
	cg09201151	15	SH3GL3	1.17e-05	2.4e-06	7.02e-06	1.638e-05	1.31e-06	cg01356824	12	SH2B3	4.55e-05	9.2e-06	2.756e-05	6.344e-05	7,26E-07
	cg11762018	19	NA	3.1e-05	6.5e-06	1.8325e-05	4.3675e-05	1.68e-06	cg23220435	7	PTPRN2	-3.7e-05	7.5e-06	-5.1625e-05	-2.2375e-05	7,71E-07
	cg17883458	3	NA	1.92e-05	4.1e-06	1.1205e-05	2.7195e-05	3.07e-06	cg11087049	14	NIN	3.42e-05	6.9e-06	2.0745e-05	4.7655e-05	8,30E-07
	cg05696353	10	PTPLA	1.65e-05	3.5e-06	9.675e-06	2.3325e-05	3.26e-06	cg26768558	16	MGC23284;SNAI3	4.99e-05	1.01e-05	3.0205e-05	6.9595e-05	8,61E-07
	cg02810134	20	TNNC2	-2.87e-05	6.2e-06	-4.079e-05	-1.661e-05	3.58e-06	cg11421604	5	MAP1B	1.92e-05	3.9e-06	1.1595e-05	2.6805e-05	1,05E-06
	cg27367878	19	MIR125A;MIR99B;NCRNA00085;MIRLET7E	-3.3e-05	7.1e-06	-4.6845e-05	-1.9155e-05	3.64e-06	cg03627290	2	PNKD;TMBIM1	4.29e-05	8.9e-06	2.5545e-05	6.0255e-05	1,25E-06
	cg01356824	12	SH2B3	3.98e-05	8.6e-06	2.303e-05	5.657e-05	3.69e-06	cg24806812	4	GC	-6.49e-05	1.34e-05	-9.103e-05	-3.877e-05	1,34E-06
	cg05649724	14	NA	6.27e-05	1.36e-05	3.618e-05	8.922e-05	3.76e-06	cg18823849	8	NA	-3.01e-05	6.2e-06	-4.219e-05	-1.801e-05	1,44E-06
	cg03361102	2	NA	4.79e-05	1.04e-05	2.762e-05	6.818e-05	3.93e-06	cg15898536	5	NA	-7.09e-05	1.48e-05	-9.976e-05	-4.204e-05	1,58E-06
	cg11087049	14	NIN	3e-05	6.5e-06	1.7325e-05	4.2675e-05	4.01e-06	cg03599812	16	RAB40C	-6.49e-05	1.37e-05	-9.1615e-05	-3.8185e-05	2,18E-06
	cg03627290	2	PNKD;TMBIM1	3.82e-05	8.3e-06	2.2015e-05	5.4385e-05	4.08e-06	cg04962621	16	MGRN1	6.06e-05	1.28e-05	3.564e-05	8.556e-05	2,38E-06
	cg03817107	5	FOXI1	5.7e-05	1.24e-05	3.282e-05	8.118e-05	4.18e-06	cg05696353	10	PTPLA	1.78e-05	3.8e-06	1.039e-05	2.521e-05	2,49E-06
	cg19625377	1	MTOR	1.09e-05	2.4e-06	6.22e-06	1.558e-05	4.22e-06	cg11762018	19	NA	3.25e-05	6.9e-06	1.9045e-05	4.5955e-05	2,72E-06
	cg04095776	6	PSORS1C1;PSORS1C2	-4.38e-05	9.5e-06	-6.2325e-05	-2.5275e-05	4.52e-06	cg11375547	19	C19orf51;TNNI3	-3.8e-05	8.1e-06	-5.3795e-05	-2.2205e-05	2,81E-06
	cg17023149	4	NA	3.29e-05	7.2e-06	1.886e-05	4.694e-05	4.64e-06	cg20359445	12	IKZF4	5.15e-05	1.1e-05	3.005e-05	7.295e-05	2,81E-06
EPA	ch.5.1281357F	5	NA	5.16e-05	9.9e-06	3.2295e-05	7.0905e-05	1.76e-07	cg03361102	2	NA	5.68e-05	1.12e-05	3.496e-05	7.864e-05	4.31e-07
	cg03599812	16	RAB40C	-6.71e-05	1.34e-05	-9.323e-05	-4.097e-05	5.13e-07	cg04095776	6	PSORS1C1;PSORS1C2	-5.16e-05	1.03e-05	-7.1685e-05	-3.1515e-05	5.53e-07
	cg15898536	5	NA	-7.17e-05	1.44e-05	-9.978e-05	-4.362e-05	6.12e-07	ch.5.1281357F	5	NA	5.1e-05	1.02e-05	3.111e-05	7.089e-05	6.54e-07
	cg03361102	2	NA	5.23e-05	1.08e-05	3.124e-05	7.336e-05	1.28e-06	cg21226442	12	C12orf11	8.92e-05	1.8e-05	5.41e-05	0.0001243	6.7e-07
	cg25315351	1	CDC42BPA	1.67e-05	3.5e-06	9.875e-06	2.3525e-05	1.54e-06	cg26810426	5	CDC23	1.89e-05	3.8e-06	1.149e-05	2.631e-05	7.04e-07
	cg19625377	1	MTOR	1.18e-05	2.5e-06	6.925e-06	1.6675e-05	1.69e-06	cg11421604	5	MAP1B	1.94e-05	4e-06	1.16e-05	2.72e-05	9.74e-07
	cg04095776	6	PSORS1C1;PSORS1C2	-4.71e-05	9.9e-06	-6.6405e-05	-2.7795e-05	1.99e-06	cg11087049	14	NIN	3.42e-05	7e-06	2.055e-05	4.785e-05	1.18e-06
	cg04337928	17	NA	2.01e-05	4.2e-06	1.191e-05	2.829e-05	2.05e-06	cg20460227	2	NA	7.64e-05	1.58e-05	4.559e-05	0.00010721	1.4e-06
	cg11087049	14	NIN	3.17e-05	6.8e-06	1.844e-05	4.496e-05	2.76e-06	cg25315351	1	CDC42BPA	1.73e-05	3.6e-06	1.028e-05	2.432e-05	1.63e-06
	cg19937480	1	PRDX1	1.83e-05	3.9e-06	1.0695e-05	2.5905e-05	2.78e-06	cg23220435	7	PTPRN2	-3.63e-05	7.6e-06	-5.112e-05	-2.148e-05	1.69e-06
	cg21226442	12	C12orf11	8.09e-05	1.73e-05	4.7165e-05	0.000114635	2.86e-06	cg15898536	5	NA	-7.12e-05	1.49e-05	-0.000100255	-4.2145e-05	1.87e-06
	cg00994984	13	LAMP1	-2.91e-05	6.3e-06	-4.1385e-05	-1.6815e-05	3.92e-06	cg20359445	12	IKZF4	5.3e-05	1.11e-05	3.1355e-05	7.4645e-05	1.95e-06
	cg09201151	15	SH3GL3	1.15e-05	2.5e-06	6.625e-06	1.6375e-05	4.88e-06	cg03599812	16	RAB40C	-6.57e-05	1.39e-05	-9.2805e-05	-3.8595e-05	2.15e-06
	cg07454742	17	ASB16;C17orf65	-3.08e-05	6.8e-06	-4.406e-05	-1.754e-05	5e-06	cg00994984	13	LAMP1	-3.1e-05	6.5e-06	-4.3675e-05	-1.8325e-05	2.18e-06
	cg26810426	5	CDC23	1.68e-05	3.7e-06	9.585e-06	2.4015e-05	5.03e-06	cg01356824	12	SH2B3	4.38e-05	9.3e-06	2.5665e-05	6.1935e-05	2.61e-06
	cg06166306	10	PRDX3	1.65e-05	3.6e-06	9.48e-06	2.352e-05	5.07e-06	cg00468125	10	STK32C	6.62e-05	1.41e-05	3.8705e-05	9.3695e-05	2.75e-06
	cg11762018	19	NA	3.07e-05	6.7e-06	1.7635e-05	4.3765e-05	5.17e-06	cg26363579	8	NA	-3.45e-05	7.4e-06	-4.893e-05	-2.007e-05	2.98e-06
	cg17883458	3	NA	1.95e-05	4.3e-06	1.1115e-05	2.7885e-05	5.56e-06	cg14894384	17	HN1	1.58e-05	3.4e-06	9.17e-06	2.243e-05	3.07e-06
	cg03627290	2	PNKD;TMBIM1	3.92e-05	8.6e-06	2.243e-05	5.597e-05	5.66e-06	cg03627290	2	PNKD;TMBIM1	4.18e-05	9e-06	2.425e-05	5.935e-05	3.14e-06
	cg05696353	10	PTPLA	1.67e-05	3.7e-06	9.485e-06	2.3915e-05	6.35e-06	cg15549973	1	C1orf204	5.25e-05	1.13e-05	3.0465e-05	7.4535e-05	3.55e-06
LA	cg18849015	3	GAP43	-5e-07	1e-07	-6.95e-07	-3.05e-07	2.53e-06	cg13540060	6	NA	-2.9e-06	6e-07	-4.07e-06	-1.73e-06	2.96e-06
	cg17624802	17	FAM171A2	4.6e-06	1e-06	2.65e-06	6.55e-06	8.4e-06	cg21982950	5	NA	-1.6e-06	3e-07	-2.185e-06	-1.015e-06	7e-06
	cg00943269	8	NA	2.1e-06	5e-07	1.125e-06	3.075e-06	1.71e-05	cg10717869	1	SLC41A1	2.6e-06	6e-07	1.43e-06	3.77e-06	8.18e-06
	cg13254934	11	SPON1	-1.7e-06	4e-07	-2.48e-06	-9.2e-07	2.23e-05	cg11840035	1	NA	1.8e-06	4e-07	1.02e-06	2.58e-06	1.24e-05
	cg09014329	17	FAM171A2	3.8e-06	9e-07	2.045e-06	5.555e-06	2.3e-05	cg11159234	14	NA	-5e-06	1.1e-06	-7.145e-06	-2.855e-06	1.29e-05
	cg08314543	17	MYH10	4e-07	1e-07	2.05e-07	5.95e-07	2.74e-05	cg25724842	6	PACRG	-3.7e-06	9e-07	-5.455e-06	-1.945e-06	1.54e-05
	cg04671526	19	RAB4B	-7e-07	2e-07	-1.09e-06	-3.1e-07	3.13e-05	cg06757383	1	PRKCZ	6e-07	1e-07	4.05e-07	7.95e-07	1.67e-05
	cg17768439	3	GNAI2	-4e-07	1e-07	-5.95e-07	-2.05e-07	3.36e-05	cg19400113	3	TP63;MIR944	-2.4e-06	6e-07	-3.57e-06	-1.23e-06	2.18e-05
	cg21963703	5	PCDHA5;PCDHAC1;PCDHA3;PCDHA1;PCDHA2;PCDHA9;PCDHA13;PCDHA4;PCDHA11;PCDHAC2;PCDHA8;PCDHA7;PCDHA12;PCDHA6;PCDHA10	-2.9e-06	7e-07	-4.265e-06	-1.535e-06	3.54e-05	cg00406023	11	OAF	1.9e-06	5e-07	9.25e-07	2.875e-06	2.23e-05
	cg12714538	1	PSMB4	-4e-07	1e-07	-5.95e-07	-2.05e-07	4.42e-05	cg02028663	11	NA	2.3e-06	5e-07	1.325e-06	3.275e-06	2.3e-05
	cg06088324	16	GPRC5B	6e-07	1e-07	4.05e-07	7.95e-07	5.17e-05	cg13254934	11	SPON1	-2.3e-06	6e-07	-3.47e-06	-1.13e-06	2.56e-05
	cg11791914	1	AJAP1	-1.1e-06	3e-07	-1.685e-06	-5.15e-07	6.02e-05	cg16255729	14	RIN3	3.1e-06	7e-07	1.735e-06	4.465e-06	2.63e-05
	cg27533482	3	AZI2	-2e-07	1e-07	-3.95e-07	-5e-09	6.09e-05	cg01171212	2	HOXD3	1.4e-06	3e-07	8.15e-07	1.985e-06	2.78e-05
	cg23766254	17	FAM171A2	4.7e-06	1.2e-06	2.36e-06	7.04e-06	6.78e-05	cg17041511	17	NA	2.2e-06	5e-07	1.225e-06	3.175e-06	2.79e-05
	cg11617006	7	FLJ23834	8e-07	2e-07	4.1e-07	1.19e-06	6.84e-05	cg26860113	20	TRIB3	-7e-07	2e-07	-1.09e-06	-3.1e-07	2.89e-05
	cg24613479	2	HECW2	3e-07	1e-07	1.05e-07	4.95e-07	6.89e-05	cg15837100	1	NA	-4.5e-06	1.1e-06	-6.645e-06	-2.355e-06	3.06e-05
	cg24003898	1	EIF2C1	-4e-07	1e-07	-5.95e-07	-2.05e-07	7.24e-05	cg05014103	13	SPERT	-2.1e-06	5e-07	-3.075e-06	-1.125e-06	3.25e-05
	cg15909132	17	FAM171A2	5.9e-06	1.5e-06	2.975e-06	8.825e-06	7.55e-05	cg02679336	10	FANK1	-1.9e-06	5e-07	-2.875e-06	-9.25e-07	3.34e-05
	cg16588007	3	PTPLB	1.7e-06	4e-07	9.2e-07	2.48e-06	7.6e-05	cg17657268	7	LAMB1	6e-07	1e-07	4.05e-07	7.95e-07	3.47e-05
	cg08649013	4	SLC2A9	1.4e-06	3e-07	8.15e-07	1.985e-06	7.83e-05	cg17266275	10	NA	-1.3e-06	3e-07	-1.885e-06	-7.15e-07	3.56e-05
	Abbreviations: ALA, alpha-Linolenic acid; DHA, Docosahexaenoic acid; EPA, Eicosapentaenoic acid; LA, Linoleic acid. Model 1: adjusted for age, sex, BMI, smoking, WBC% and technical variables. Model 2: adjusted for Model 1 + physical activity, energy intake, estrogen therapy and supplement intake. *statistically significant. NA: not annotated.
